# Supplementary material for: Pulp–Dentin Regeneration via Cell Homing: Current Evidence and Perspectives on Cell-Free Regenerative Endodontic Therapy
Source: Medicina (Kaunas). 2026 Feb 13;62(2):375. doi: 10.3390/medicina62020375 (PMC12942805; doi:10.3390/medicina62020375)
Supplement: Supplementary file 1 [file medicina-62-00375-s001.zip]

Archive with 1 entries (1 files):
- medicina-4113145-supplementary.pdf
